# Supplementary material for: A hybrid deep learning approach with progressive cyclical CNN and firebug swarm optimization for breast cancer detection
Source: PeerJ Comput Sci. 2025 Sep 11;11:e3119. doi: 10.7717/peerj-cs.3119 (PMC12453785; doi:10.7717/peerj-cs.3119)
Supplement: Supplemental Information 1 [file peerj-cs-11-3119-s001.py]

import os
from os import listdir
import pandas as pd 
import numpy as np 
import matplotlib.pyplot as plt 
import plotly.express as px
import seaborn as sns

import cv2
from matplotlib.image import imread

import tensorflow as tf
from keras.utils.np_utils import to_categorical
from keras.preprocessing import image
from sklearn.model_selection import train_test_split
from sklearn.metrics import classification_report, accuracy_score, confusion_matrix

import torch
import torch.nn as nn
from torch.utils.data import Dataset, DataLoader
import torch.optim as optim
import torch.nn.functional as F
import albumentations as A
from albumentations.pytorch import ToTensorV2
import timm
from tqdm import tqdm

import glob
import PIL
import random

random.seed(100)

full_image_df = dicom_data[dicom_data['SeriesDescription'] == 'full mammogram images']
full_image_df['image_path'] = full_image_df['image_path'].apply(lambda x: x.replace('CBIS-DDSM/jpeg', image_dir))

/tmp/ipykernel_32/234251504.py:2: SettingWithCopyWarning: 
A value is trying to be set on a copy of a slice from a DataFrame.
Try using .loc[row_indexer,col_indexer] = value instead

See the caveats in the documentation: https://pandas.pydata.org/pandas-docs/stable/user_guide/indexing.html#returning-a-view-versus-a-copy
  full_image_df['image_path'] = full_image_df['image_path'].apply(lambda x: x.replace('CBIS-DDSM/jpeg', image_dir))


# Tạo thêm cột SeriesInstanceUID bằng cách lấy thông tin ở vị trí [2] sau dấu /
calc_case_train_df['SeriesInstanceUID'] = calc_case_train_df['image file path'].apply(lambda path: path.split('/')[2])
mass_case_train_df['SeriesInstanceUID'] = mass_case_train_df['image file path'].apply(lambda path: path.split('/')[2])


merged_df = pd.merge(full_image_df,calc_case_train_df, on='SeriesInstanceUID',how='left')
merged_df = pd.merge(full_image_df,mass_case_train_df, on='SeriesInstanceUID',how='left')

merged_df['SeriesInstanceUID']=calc_case_train_df['image file path'].apply(lambda path: path.split('/')[2])
merged_df['patient_id']=calc_case_train_df['patient_id']

merged_df['image file path'].values[0]

'Mass-Training_P_01754_RIGHT_CC/1.3.6.1.4.1.9590.100.1.2.161516517311681906612443997862211969669/1.3.6.1.4.1.9590.100.1.2.248386742010678582309005372213277814849/000000.dcm'


idx = merged_df.groupby('image file path')['assessment'].idxmax()
grouped_df = merged_df.loc[idx].reset_index(drop=True)
grouped_df.head(2)


train_df = grouped_df[['patient_id','image_path', 'assessment', 'left or right breast', 'image view']].copy()
train_df

num_empty_values = train_df['patient_id'].isna().sum()
print(f"Số lượng giá trị rỗng trong cột 'patient_id': {num_empty_values}")

Số lượng giá trị rỗng trong cột 'patient_id': 582

for i, img_path in enumerate(train_df['image_path'][:5]):
    img = plt.imread(img_path)
    plt.figure()
    plt.imshow(img)
    plt.axis('off')  # Ẩn trục
    plt.title(f"Image {i+1}")
    plt.show()


class BreastDataset(Dataset):
    def __init__(self, dataframe, transform=None):
        self.df = dataframe
        self.transform = transform
        self.patientid_view = dataframe['patientid_view'].unique()

    def __len__(self): #Train bao nhiêu sample = patientid_view
        return len(self.patientid_view)

    def get_item(self, idx):
        patientid_view = self.patientid_view[idx]
        sub = self.df[[self.df['patientid_view']==patientid_view]]
        path_cc = sub[sub['view']=='CC']['path_iamge'].values[0] #String
        path_mlo = sub[sub['view']=='MLO']['path_image'].values[0]
        label = sub['label'].max()
        image_cc = cv2.imread(path_cc)
        image_mlo = cv2.imread(path_mlo)
        image_cc = cv2.cvtColor(image_cc,cv2.COLOR_BGR2RGB)
        image_mlo = cv2.cvtColor(image_mlo,cv2.COLOR_BGR2RGB)

        if self.transform:
            image_cc = self.transform(image=image_cc)['image']
            image_mlo = self.transform(image=image_mlo)['image']
        return image_cc,image_mlo, int(label)

def get_augmentation(phase,input_size):
    if phase == 'train':
        return A.Compose([
               A.Resize(80, 80),            
               A.Normalize(),
               ToTensorV2()
            ])
    elif phase in ['test','valid']:
        return A.Compose([
               A.Resize(80, 80),           
               A.Normalize(),
               ToTensorV2()
        ])

train_df


class ResidualBlock(nn.Module):
    def __init__(self, in_channels, out_channels):
        super(ResidualBlock, self).__init__()
        self.conv_block = nn.Sequential(
            nn.Conv2d(in_channels, out_channels, kernel_size=3, padding=1),
            nn.BatchNorm2d(out_channels),
            nn.ReLU(),
            nn.Conv2d(out_channels, out_channels, kernel_size=3, padding=1),
            nn.BatchNorm2d(out_channels)
        )
        
        self.skip_connection = nn.Sequential()
        if in_channels != out_channels:
            self.skip_connection = nn.Conv2d(in_channels, out_channels, kernel_size=1)
        
    def forward(self, x):
        residual = self.skip_connection(x)
        x = self.conv_block(x)
        x += residual
        x = F.relu(x)
        return x

class CNNwithResidualBlocks(nn.Module):
    def __init__(self):
        super(CNNwithResidualBlocks, self).__init__()
        
        # Residual blocks
        self.block1 = ResidualBlock(3, 64)
        self.block2 = ResidualBlock(64, 32)
        self.block3 = ResidualBlock(32, 16)
        self.block4 = ResidualBlock(16, 8)
        
        # MaxPooling and Dropout
        self.pool = nn.MaxPool2d(kernel_size=2)
        self.dropout = nn.Dropout(0.1)

        # Flatten Layer
        self.flatten = nn.Flatten()
        
        # After 4 pooling layers (each reducing size by half), size becomes 5x5 for each channel
        self.fc1 = nn.Linear(8 * 5 * 5, 1024)
        self.dropout5 = nn.Dropout(0.2)
        self.fc2 = nn.Linear(1024, 6) #(Feature, class)
        # fc2(2048,6)
        
    
    def forward_feature(self, x):
        # Lấy feature map từ fc1 (trước lớp phân loại cuối cùng)
        x = self.block1(x)
        x = self.pool(x)
        x = self.dropout(x)

        x = self.block2(x)
        x = self.pool(x)
        x = self.dropout(x)

        x = self.block3(x)
        x = self.pool(x)
        x = self.dropout(x)

        x = self.block4(x)
        x = self.pool(x)
        x = self.dropout(x)

        x = self.flatten(x)
        x = F.relu(self.fc1(x))  # Feature map
        return x
     def forward(self, x): #CC / MLO
        x = self.forward_feature(x)
        # Dense Layers
        x = F.relu(self.fc1(x))
        x = self.dropout5(x)
        #(32 (bt size) ,1024 (feature)) # Làm y nhao
        #forward
        #CC và MLO forward_feature(x)-> feature_map
        
        return x

def train_model(model, train_loader, criterion, optimizer, num_epochs):
    model.to('cuda') 
    for epoch in range(num_epochs):
        model.train() 
        epoch_loss = 0.0
        for image_cc, image_mlo, labels in tqdm(train_loader):
            optimizer.zero_grad() 
            labels = labels.to('cuda')  
            image_cc = image_cc.to('cuda')  
            image_mlo = image_mlo.to('cuda')
            
            #1 View: outputs = model(images)
            # Multiview:
            outputs = model(image_cc,image_mlo)
            loss = criterion(outputs, labels) 
            loss.backward() 
            optimizer.step() 
            
            epoch_loss += loss.item()  # Tính tổng loss trong epoch
        
        # In ra loss trung bình cho epoch
        print(f"Epoch {epoch+1}/{num_epochs}, Loss: {epoch_loss / len(train_loader)}")

for model_name in ['CNNwithResidualBlocks']:
    model = eval(model_name + '()') #Eval chuyen tu chuoi thanh bien
    criterion = nn.CrossEntropyLoss()
    optimizer = optim.Adam(model.parameters(), lr=3e-4)
    num_epochs = 10
    train_model(model, train_loader, criterion, optimizer, num_epochs)
    torch.save(model.state_dict(), model_name + '.pt')
    print('Classification report for ' + model_name + ' with', epoch_num, 'epochs')
    print(classification_report(all_labels, all_class, target_names=list(label_map.keys()), digits=4))
