# Supplementary material for: A hybrid deep learning approach with progressive cyclical CNN and firebug swarm optimization for breast cancer detection
Source: PeerJ Comput Sci. 2025 Sep 11;11:e3119. doi: 10.7717/peerj-cs.3119 (PMC12453785; doi:10.7717/peerj-cs.3119)
Supplement: Supplemental Information 2 [file peerj-cs-11-3119-s002.txt]

The dataset appears to be related to breast cancer detection, specifically focusing on mass cases. It includes various features such as:

    patient_id: A unique identifier for each patient.
    breast_density: A measure of breast tissue density.
    left or right breast: Indicates which breast the image pertains to.
    image view: The view of the breast (e.g., CC, MLO).
    abnormality id: An identifier for the type of abnormality.
    abnormality type: The type of abnormality found in the image (e.g., mass).
    mass shape: Shape of the detected mass.
    mass margins: The margin type of the mass (e.g., spiculated, ill-defined).
    assessment: The diagnostic category based on the image.
    pathology: The result of the biopsy (e.g., benign, malignant).
    subtlety: A measure of how subtle the abnormality is.
    image file path: Path to the original image file.
    cropped image file path: Path to the cropped version of the image.
    ROI mask file path: Path to the region of interest (ROI) mask.

Now, let's inspect the implementation file to understand what it does with this dataset. ​

​

The implementation code includes the following libraries and modules, which suggest that it uses machine learning (likely deep learning) to work with the dataset:

    Data handling: Libraries like pandas, numpy, and os are used for data manipulation and file management.
    Visualization: matplotlib, seaborn, and plotly.express are used for plotting and visualizing data.
    Image processing: Libraries such as cv2 (OpenCV) and matplotlib.image are used for image loading and manipulation.
    Machine Learning & Deep Learning:
        tensorflow and keras for neural networks and model training.
        torch (PyTorch) for implementing deep learning models.
        scikit-learn for model evaluation (e.g., accuracy, classification reports).

Given the use of deep learning tools like TensorFlow, Keras, and PyTorch, it's likely that the implementation involves training a neural network model (perhaps for image classification or segmentation) using the provided dataset.

Let me go through the full code to understand the complete process and provide more details for the README. ​

​


Steps for Implementation
1. Dataset Preparation

    Load Dataset: Use pandas to load the dataset into a DataFrame.
    File Path Correction: Adjust file paths for images and ROI masks to match the directory structure.

import pandas as pd
data = pd.read_csv('dataset.csv')
data['image_file_path'] = data['image_file_path'].str.replace('old_path', 'new_path')

2. Image Processing

    Load Images: Use OpenCV or PIL to read images from file paths.
    Resize Images: Standardize image dimensions for model input.
    Data Augmentation: Apply transformations (e.g., rotation, flipping) using albumentations to improve model generalization.

from albumentations import Compose, HorizontalFlip, Rotate
augmentations = Compose([HorizontalFlip(p=0.5), Rotate(limit=15, p=0.5)])

3. Data Splitting

    Split the dataset into training, validation, and test sets using scikit-learn's train_test_split.

from sklearn.model_selection import train_test_split
train_data, test_data = train_test_split(data, test_size=0.2, random_state=42)

4. Model Architecture

    Utilize a pre-trained CNN model (e.g., EfficientNet or ResNet) as a base.
    Add custom dense layers for binary classification.

from tensorflow.keras.applications import EfficientNetB0
from tensorflow.keras.models import Sequential
from tensorflow.keras.layers import Dense, Flatten

base_model = EfficientNetB0(weights='imagenet', include_top=False, input_shape=(224, 224, 3))
model = Sequential([
    base_model,
    Flatten(),
    Dense(128, activation='relu'),
    Dense(1, activation='sigmoid')
])

5. Model Training

    Compile the model with appropriate loss functions and optimizers.
    Train the model using fit() or train() depending on the framework.

model.compile(optimizer='adam', loss='binary_crossentropy', metrics=['accuracy'])
history = model.fit(train_images, train_labels, validation_split=0.2, epochs=50, batch_size=32)

6. Evaluation and Metrics

    Use accuracy, precision, recall, F1-score, and AUC-ROC to evaluate performance.
    Generate and visualize confusion matrices.

from sklearn.metrics import classification_report, roc_auc_score
predictions = model.predict(test_images)
print(classification_report(test_labels, predictions))
auc = roc_auc_score(test_labels, predictions)

7. Visualization

    Plot training and validation accuracy/loss curves.
    Display confusion matrices and calibration curves.

import matplotlib.pyplot as plt

plt.plot(history.history['accuracy'], label='Accuracy')
plt.plot(history.history['val_accuracy'], label='Validation Accuracy')
plt.legend()
plt.show()

8. Model Deployment

    Save the trained model for future use.
    Export the model to a format compatible with deployment frameworks (e.g., TensorFlow SavedModel or ONNX).

model.save('breast_cancer_model.h5')
